# Supplementary material for: Designing a public engagement process for long-term urban park development project
Source: PLoS One. 2022 May 24;17(5):e0268804. doi: 10.1371/journal.pone.0268804 (PMC9129026; doi:10.1371/journal.pone.0268804)
Supplement: S1 Table — (XLSX) [file pone.0268804.s001.xlsx]

## Sheet: Sheet3
	Total	Gender		Age						Job					Household Geographic Information
		Men	Women	14-19	20s	30s	40s	50s	60s and older	Middle / High School Students	College / Graduate Students	Office Workers	Housewife	Others	Seoul	Gyeonggi Province and In-cheon in Seoul Metropolitan Area	The Five Metropolitan Cities (Busan, Daegu, Gwangju, Daejeon, Ulsan)	Others
Single Selection
Q1.
Number of Responses	2000	1000	1000	332	334	334	334	334	332	210	195	1075	263	257	622	685	342	351
A1.	28.5% (571)	31.6% (316)	25.5% (255)	11.1% (37)	18.0% (60)	29.0% (97)	28.4% (95)	39.8% (133)	44.9% (149)	11.0% (23)	16.9% (33)	34.0% (366)	28.1% (74)	29.2% (75)	38.1% (237)	27.0% (185)	22.5% (77)	20.5% (72)
A2.	71.5% (1429)	68.4% (684)	74.5% (745)	88.9% (295)	82.0% (274)	71.0% (237)	71.6% (239)	60.2% (201)	55.1% (183)	89.0% (187)	83.1% (162)	66.0% (709)	71.9% (189)	70.8% (182)	61.9% (385)	73.0% (500)	77.5% (265)	79.5% (279)
Total	100.0% (2000)	100.0% (1000)	100.0% (1000)	100.0% (332)	100.0% (334)	100.0% (334)	100.0% (334)	100.0% (334)	100.0% (332)	100.0% (210)	100.0% (195)	100.0% (1075)	100.0% (263)	100.0% (257)	100.0% (622)	100.0% (685)	100.0% (342)	100.0% (351)
Single Selection
Q2.
Number of Responses	571	316	255	37	60	97	95	133	149	23	33	366	74	75	237	185	77	72
A1.	55.9% (319)	58.9% (186)	52.2% (133)	45.9% (17)	41.7% (25)	57.7% (56)	57.9% (55)	55.6% (74)	61.7% (92)	47.8% (11)	42.4% (14)	56.6% (207)	56.8% (42)	60.0% (45)	57.0% (135)	58.9% (109)	50.6% (39)	50.0% (36)
A2.	3.7% (21)	4.7% (15)	2.4% (6)	10.8% (4)	6.7% (4)	4.1% (4)	2.1% (2)	2.3% (3)	2.7% (4)	13.0% (3)	12.1% (4)	3.6% (13)	-	1.3% (1)	3.8% (9)	3.8% (7)	1.3% (1)	5.6% (4)
A3.	7.7% (44)	10.1% (32)	4.7% (12)	5.4% (2)	5.0% (3)	6.2% (6)	8.4% (8)	8.3% (11)	9.4% (14)	4.3% (1)	3.0% (1)	9.8% (36)	1.4% (1)	6.7% (5)	6.3% (15)	9.2% (17)	10.4% (8)	5.6% (4)
A4.	25.9% (148)	19.3% (61)	34.1% (87)	21.6% (8)	33.3% (20)	24.7% (24)	26.3% (25)	29.3% (39)	21.5% (32)	21.7% (5)	24.2% (8)	24.0% (88)	35.1% (26)	28.0% (21)	27.0% (64)	20.0% (37)	32.5% (25)	30.6% (22)
A5.	6.8% (39)	7.0% (22)	6.7% (17)	16.2% (6)	13.3% (8)	7.2% (7)	5.3% (5)	4.5% (6)	4.7% (7)	13.0% (3)	18.2% (6)	6.0% (22)	6.8% (5)	4.0% (3)	5.9% (14)	8.1% (15)	5.2% (4)	8.3% (6)
Total	100.0% (571)	100.0% (316)	100.0% (255)	100.0% (37)	100.0% (60)	100.0% (97)	100.0% (95)	100.0% (133)	100.0% (149)	100.0% (23)	100.0% (33)	100.0% (366)	100.0% (74)	100.0% (75)	100.0% (237)	100.0% (185)	100.0% (77)	100.0% (72)
Single Selection
Q3.
Number of Responses	319	186	133	17	25	56	55	74	92	11	14	207	42	45	135	109	39	36
A1.	63.6% (203)	65.6% (122)	60.9% (81)	35.3% (6)	36.0% (9)	64.3% (36)	72.7% (40)	64.9% (48)	69.6% (64)	27.3% (3)	50.0% (7)	64.3% (133)	66.7% (28)	71.1% (32)	67.4% (91)	65.1% (71)	61.5% (24)	47.2% (17)
A2.	24.8% (79)	25.3% (47)	24.1% (32)	47.1% (8)	32.0% (8)	25.0% (14)	21.8% (12)	24.3% (18)	20.7% (19)	54.5% (6)	21.4% (3)	26.6% (55)	16.7% (7)	17.8% (8)	20.7% (28)	23.9% (26)	28.2% (11)	38.9% (14)
A3.	0.9% (3)	0.5% (1)	1.5% (2)	-	-	-	-	1.4% (1)	2.2% (2)	-	-	1.0% (2)	-	2.2% (1)	0.7% (1)	-	2.6% (1)	2.8% (1)
A4.	1.6% (5)	2.7% (5)	-	-	4.0% (1)	1.8% (1)	-	2.7% (2)	1.1% (1)	-	7.1% (1)	1.4% (3)	-	2.2% (1)	2.2% (3)	0.9% (1)	2.6% (1)	-
A5.	8.5% (27)	4.8% (9)	13.5% (18)	17.6% (3)	24.0% (6)	8.9% (5)	5.5% (3)	5.4% (4)	6.5% (6)	18.2% (2)	21.4% (3)	5.8% (12)	16.7% (7)	6.7% (3)	8.1% (11)	9.2% (10)	5.1% (2)	11.1% (4)
A6.	0.6% (2)	1.1% (2)	-	-	4.0% (1)	-	-	1.4% (1)	-	-	-	1.0% (2)	-	-	0.7% (1)	0.9% (1)	-	-
Total	100.0% (319)	100.0% (186)	100.0% (133)	100.0% (17)	100.0% (25)	100.0% (56)	100.0% (55)	100.0% (74)	100.0% (92)	100.0% (11)	100.0% (14)	100.0% (207)	100.0% (42)	100.0% (45)	100.0% (135)	100.0% (109)	100.0% (39)	100.0% (36)
Single Selection
Q4.
Number of Responses	2000	1000	1000	332	334	334	334	334	332	210	195	1075	263	257	622	685	342	351
A1.	26.9% (537)	29.7% (297)	24.0% (240)	11.7% (39)	16.8% (56)	24.6% (82)	30.5% (102)	38.0% (127)	39.5% (131)	10.5% (22)	16.9% (33)	32.4% (348)	24.3% (64)	27.2% (70)	31.0% (193)	27.4% (188)	21.3% (73)	23.6% (83)
A2.	73.2% (1463)	70.3% (703)	76.0% (760)	88.3% (293)	83.2% (278)	75.4% (252)	69.5% (232)	62.0% (207)	60.5% (201)	89.5% (188)	83.1% (162)	67.6% (727)	75.7% (199)	72.8% (187)	69.0% (429)	72.6% (497)	78.7% (269)	76.4% (268)
Total	100.0% (2000)	100.0% (1000)	100.0% (1000)	100.0% (332)	100.0% (334)	100.0% (334)	100.0% (334)	100.0% (334)	100.0% (332)	100.0% (210)	100.0% (195)	100.0% (1075)	100.0% (263)	100.0% (257)	100.0% (622)	100.0% (685)	100.0% (342)	100.0% (351)
Single Selection
Q5.
Number of Responses	537	297	240	39	56	82	102	127	131	22	33	348	64	70	193	188	73	83
A1.	58.7% (315)	58.9% (175)	58.3% (140)	25.6% (10)	32.1% (18)	59.8% (49)	69.6% (71)	64.6% (82)	64.9% (85)	27.3% (6)	33.3% (11)	60.3% (210)	67.2% (43)	64.3% (45)	57.0% (110)	59.0% (111)	58.9% (43)	61.4% (51)
A2.	22.7% (122)	25.3% (75)	19.6% (47)	41.0% (16)	32.1% (18)	22.0% (18)	16.7% (17)	18.9% (24)	22.1% (29)	36.4% (8)	33.3% (11)	24.1% (84)	9.4% (6)	18.6% (13)	22.3% (43)	21.8% (41)	26.0% (19)	22.9% (19)
A3.	3.9% (21)	4.0% (12)	3.8% (9)	5.1% (2)	7.1% (4)	2.4% (2)	2.9% (3)	3.1% (4)	4.6% (6)	4.5% (1)	12.1% (4)	3.4% (12)	1.6% (1)	4.3% (3)	3.6% (7)	4.3% (8)	4.1% (3)	3.6% (3)
A4.	1.1% (6)	2.0% (6)	-	5.1% (2)	3.6% (2)	-	1.0% (1)	0.8% (1)	-	4.5% (1)	3.0% (1)	0.9% (3)	-	1.4% (1)	1.6% (3)	0.5% (1)	-	2.4% (2)
A5.	12.5% (67)	8.8% (26)	17.1% (41)	23.1% (9)	21.4% (12)	12.2% (10)	8.8% (9)	12.6% (16)	8.4% (11)	27.3% (6)	18.2% (6)	9.8% (34)	21.9% (14)	10.0% (7)	14.5% (28)	12.2% (23)	11.0% (8)	9.6% (8)
A6.	1.1% (6)	1.0% (3)	1.3% (3)	-	3.6% (2)	3.7% (3)	1.0% (1)	-	-	-	-	1.4% (5)	-	1.4% (1)	1.0% (2)	2.1% (4)	-	-
Total	100.0% (537)	100.0% (297)	100.0% (240)	100.0% (39)	100.0% (56)	100.0% (82)	100.0% (102)	100.0% (127)	100.0% (131)	100.0% (22)	100.0% (33)	100.0% (348)	100.0% (64)	100.0% (70)	100.0% (193)	100.0% (188)	100.0% (73)	100.0% (83)
Multiple Selection
Q6.
Number of Responses	2000	1000	1000	332	334	334	334	334	332	210	195	1075	263	257	622	685	342	351
A1.	23.3% (465)	21.1% (211)	25.4% (254)	22.0% (73)	23.7% (79)	24.6% (82)	26.3% (88)	22.8% (76)	20.2% (67)	22.4% (47)	21.5% (42)	23.2% (249)	27.8% (73)	21.0% (54)	23.0% (143)	21.8% (149)	26.3% (90)	23.6% (83)
A2.	20.0% (400)	22.4% (224)	17.6% (176)	9.3% (31)	17.1% (57)	23.7% (79)	24.6% (82)	23.1% (77)	22.3% (74)	8.1% (17)	12.3% (24)	24.7% (265)	17.5% (46)	18.7% (48)	22.8% (142)	20.1% (138)	15.5% (53)	19.1% (67)
A3.	36.7% (734)	34.8% (348)	38.6% (386)	35.2% (117)	36.2% (121)	33.2% (111)	32.0% (107)	37.7% (126)	45.8% (152)	32.4% (68)	44.6% (87)	35.3% (379)	38.8% (102)	38.1% (98)	37.9% (236)	36.6% (251)	35.1% (120)	36.2% (127)
A4.	38.4% (767)	36.3% (363)	40.4% (404)	54.2% (180)	44.0% (147)	38.3% (128)	34.1% (114)	28.7% (96)	30.7% (102)	54.8% (115)	50.3% (98)	34.7% (373)	32.7% (86)	37.0% (95)	33.1% (206)	38.8% (266)	41.5% (142)	43.6% (153)
A5.	45.1% (903)	49.4% (494)	40.9% (409)	43.1% (143)	44.0% (147)	42.5% (142)	44.6% (149)	50.3% (168)	46.4% (154)	42.9% (90)	41.5% (81)	45.3% (487)	45.2% (119)	49.0% (126)	46.5% (289)	48.3% (331)	42.4% (145)	39.3% (138)
A6.	0.4% (8)	0.5% (5)	0.3% (3)	0.3% (1)	0.6% (2)	0.6% (2)	-	0.6% (2)	0.3% (1)	0.5% (1)	0.5% (1)	0.5% (5)	0.4% (1)	-	0.2% (1)	0.3% (2)	0.9% (3)	0.6% (2)
Total	163.8% (3277)	164.5% (1645)	163.2% (1632)	164.2% (545)	165.6% (553)	162.9% (544)	161.7% (540)	163.2% (545)	165.7% (550)	161.0% (338)	170.8% (333)	163.5% (1758)	162.4% (427)	163.8% (421)	163.5% (1017)	166.0% (1137)	161.7% (553)	162.4% (570)
Multiple Selection
Q7.
Number of Responses	2000	1000	1000	332	334	334	334	334	332	210	195	1075	263	257	622	685	342	351
A1.	19.4% (388)	17.5% (175)	21.3% (213)	19.3% (64)	16.5% (55)	16.5% (55)	18.0% (60)	19.8% (66)	26.5% (88)	18.1% (38)	17.9% (35)	18.7% (201)	23.6% (62)	20.2% (52)	18.2% (113)	21.3% (146)	20.5% (70)	16.8% (59)
A2.	9.5% (190)	11.0% (110)	8.0% (80)	10.8% (36)	8.7% (29)	12.0% (40)	9.3% (31)	9.0% (30)	7.2% (24)	12.4% (26)	7.7% (15)	9.7% (104)	7.2% (19)	10.1% (26)	10.9% (68)	8.2% (56)	9.9% (34)	9.1% (32)
A3.	55.8% (1116)	53.3% (533)	58.3% (583)	73.8% (245)	68.6% (229)	61.1% (204)	53.0% (177)	41.9% (140)	36.4% (121)	71.0% (149)	77.4% (151)	54.4% (585)	38.0% (100)	51.0% (131)	53.2% (331)	59.4% (407)	53.2% (182)	55.8% (196)
A4.	62.6% (1253)	66.1% (661)	59.2% (592)	46.4% (154)	58.4% (195)	59.9% (200)	65.6% (219)	74.3% (248)	71.4% (237)	50.0% (105)	52.8% (103)	65.6% (705)	68.1% (179)	62.6% (161)	63.3% (394)	59.7% (409)	63.5% (217)	66.4% (233)
A5.	32.5% (649)	32.3% (323)	32.6% (326)	27.1% (90)	29.9% (100)	31.7% (106)	34.4% (115)	33.8% (113)	37.7% (125)	23.8% (50)	27.7% (54)	32.3% (347)	41.4% (109)	34.6% (89)	31.8% (198)	31.4% (215)	33.3% (114)	34.8% (122)
A6.	0.2% (4)	0.1% (1)	0.3% (3)	-	0.3% (1)	0.3% (1)	-	0.3% (1)	0.3% (1)	-	-	0.3% (3)	-	0.4% (1)	-	0.4% (3)	0.3% (1)	-
Total	180.0% (3600)	180.3% (1803)	179.7% (1797)	177.4% (589)	182.3% (609)	181.4% (606)	180.2% (602)	179.0% (598)	179.5% (596)	175.2% (368)	183.6% (358)	180.9% (1945)	178.3% (469)	179.0% (460)	177.5% (1104)	180.4% (1236)	180.7% (618)	182.9% (642)
Single Selection
Q8.
Number of Responses	2000	1000	1000	332	334	334	334	334	332	210	195	1075	263	257	622	685	342	351
	100.0% (2000)	100.0% (1000)	100.0% (1000)	100.0% (332)	100.0% (334)	100.0% (334)	100.0% (334)	100.0% (334)	100.0% (332)	100.0% (210)	100.0% (195)	100.0% (1075)	100.0% (263)	100.0% (257)	100.0% (622)	100.0% (685)	100.0% (342)	100.0% (351)
Total	100.0% (2000)	100.0% (1000)	100.0% (1000)	100.0% (332)	100.0% (334)	100.0% (334)	100.0% (334)	100.0% (334)	100.0% (332)	100.0% (210)	100.0% (195)	100.0% (1075)	100.0% (263)	100.0% (257)	100.0% (622)	100.0% (685)	100.0% (342)	100.0% (351)
Single Selection
Q9.
Number of Responses	2000	1000	1000	332	334	334	334	334	332	210	195	1075	263	257	622	685	342	351
A1.	53.4% (1069)	51.7% (517)	55.2% (552)	49.4% (164)	50.9% (170)	56.0% (187)	60.5% (202)	53.0% (177)	50.9% (169)	46.2% (97)	53.8% (105)	55.6% (598)	54.4% (143)	49.0% (126)	55.5% (345)	53.3% (365)	52.9% (181)	50.7% (178)
A2.	16.7% (333)	16.3% (163)	17.0% (170)	25.3% (84)	23.4% (78)	16.2% (54)	12.6% (42)	12.0% (40)	10.5% (35)	26.2% (55)	24.6% (48)	13.9% (149)	13.3% (35)	17.9% (46)	13.8% (86)	15.8% (108)	15.8% (54)	24.2% (85)
A3.	17.8% (356)	18.6% (186)	17.0% (170)	13.9% (46)	17.7% (59)	15.6% (52)	12.9% (43)	22.5% (75)	24.4% (81)	14.3% (30)	15.4% (30)	17.3% (186)	22.1% (58)	20.2% (52)	18.8% (117)	18.2% (125)	17.8% (61)	15.1% (53)
A4.	11.7% (234)	13.1% (131)	10.3% (103)	11.4% (38)	7.8% (26)	11.7% (39)	13.8% (46)	12.0% (40)	13.6% (45)	13.3% (28)	6.2% (12)	12.7% (136)	9.9% (26)	12.5% (32)	11.3% (70)	12.6% (86)	12.6% (43)	10.0% (35)
A5.	0.4% (8)	0.3% (3)	0.5% (5)	-	0.3% (1)	0.6% (2)	0.3% (1)	0.6% (2)	0.6% (2)	-	-	0.6% (6)	0.4% (1)	0.4% (1)	0.6% (4)	0.1% (1)	0.9% (3)	-
Total	100.0% (2000)	100.0% (1000)	100.0% (1000)	100.0% (332)	100.0% (334)	100.0% (334)	100.0% (334)	100.0% (334)	100.0% (332)	100.0% (210)	100.0% (195)	100.0% (1075)	100.0% (263)	100.0% (257)	100.0% (622)	100.0% (685)	100.0% (342)	100.0% (351)
Single Selection
Q10.
Number of Responses	2000	1000	1000	332	334	334	334	334	332	210	195	1075	263	257	622	685	342	351
A1.	1.8% (37)	2.3% (23)	1.4% (14)	0.6% (2)	0.9% (3)	1.2% (4)	0.3% (1)	1.5% (5)	6.6% (22)	1.0% (2)	-	1.7% (18)	3.4% (9)	3.1% (8)	2.1% (13)	1.9% (13)	1.5% (5)	1.7% (6)
A2.	45.0% (899)	43.7% (437)	46.2% (462)	25.3% (84)	26.3% (88)	31.4% (105)	59.0% (197)	64.4% (215)	63.3% (210)	26.7% (56)	28.7% (56)	45.7% (491)	61.2% (161)	52.5% (135)	46.1% (287)	43.6% (299)	45.6% (156)	44.7% (157)
A3.	44.0% (879)	46.9% (469)	41.0% (410)	68.7% (228)	64.7% (216)	57.8% (193)	31.1% (104)	24.0% (80)	17.5% (58)	68.1% (143)	66.7% (130)	42.3% (455)	22.1% (58)	36.2% (93)	41.5% (258)	44.8% (307)	45.0% (154)	45.6% (160)
A4.	9.3% (185)	7.1% (71)	11.4% (114)	5.4% (18)	8.1% (27)	9.6% (32)	9.6% (32)	10.2% (34)	12.7% (42)	4.3% (9)	4.6% (9)	10.3% (111)	13.3% (35)	8.2% (21)	10.3% (64)	9.6% (66)	7.9% (27)	8.0% (28)
Total	100.0% (2000)	100.0% (1000)	100.0% (1000)	100.0% (332)	100.0% (334)	100.0% (334)	100.0% (334)	100.0% (334)	100.0% (332)	100.0% (210)	100.0% (195)	100.0% (1075)	100.0% (263)	100.0% (257)	100.0% (622)	100.0% (685)	100.0% (342)	100.0% (351)
Single Selection
Q11.
Number of Responses	2000	1000	1000	332	334	334	334	334	332	210	195	1075	263	257	622	685	342	351
A1.	11.2% (224)	11.7% (117)	10.7% (107)	10.2% (34)	9.9% (33)	14.1% (47)	11.1% (37)	9.0% (30)	13.0% (43)	11.0% (23)	9.7% (19)	12.0% (129)	9.9% (26)	10.5% (27)	13.7% (85)	10.5% (72)	9.1% (31)	10.3% (36)
A2.	19.1% (382)	23.1% (231)	15.1% (151)	26.2% (87)	20.4% (68)	17.1% (57)	19.5% (65)	17.7% (59)	13.9% (46)	28.1% (59)	20.5% (40)	19.1% (205)	10.3% (27)	19.8% (51)	18.6% (116)	19.9% (136)	16.4% (56)	21.1% (74)
A3.	69.5% (1391)	65.0% (650)	74.1% (741)	63.0% (209)	69.8% (233)	68.6% (229)	69.5% (232)	73.4% (245)	73.2% (243)	60.5% (127)	69.7% (136)	68.8% (740)	79.8% (210)	69.3% (178)	67.5% (420)	69.3% (475)	74.6% (255)	68.7% (241)
A4.	0.1% (3)	0.2% (2)	0.1% (1)	0.6% (2)	-	0.3% (1)	-	-	-	0.5% (1)	-	0.1% (1)	-	0.4% (1)	0.2% (1)	0.3% (2)	-	-
Total	100.0% (2000)	100.0% (1000)	100.0% (1000)	100.0% (332)	100.0% (334)	100.0% (334)	100.0% (334)	100.0% (334)	100.0% (332)	100.0% (210)	100.0% (195)	100.0% (1075)	100.0% (263)	100.0% (257)	100.0% (622)	100.0% (685)	100.0% (342)	100.0% (351)
Single Selection
Q12.
Number of Responses	2000	1000	1000	332	334	334	334	334	332	210	195	1075	263	257	622	685	342	351
A1.	13.8% (275)	16.3% (163)	11.2% (112)	23.2% (77)	18.0% (60)	15.3% (51)	10.8% (36)	8.7% (29)	6.6% (22)	22.4% (47)	21.5% (42)	13.0% (140)	7.2% (19)	10.5% (27)	13.8% (86)	13.4% (92)	14.0% (48)	14.0% (49)
A2.	20.3% (405)	20.1% (201)	20.4% (204)	25.0% (83)	27.8% (93)	20.1% (67)	18.6% (62)	14.1% (47)	16.0% (53)	22.4% (47)	31.3% (61)	19.3% (207)	16.0% (42)	18.7% (48)	23.2% (144)	18.8% (129)	20.5% (70)	17.7% (62)
A3.	48.1% (962)	46.6% (466)	49.6% (496)	38.3% (127)	38.0% (127)	47.9% (160)	50.0% (167)	59.3% (198)	55.1% (183)	41.0% (86)	34.4% (67)	48.4% (520)	59.7% (157)	51.4% (132)	46.0% (286)	49.2% (337)	45.0% (154)	52.7% (185)
A4.	17.5% (350)	16.8% (168)	18.2% (182)	13.3% (44)	15.3% (51)	16.2% (54)	20.7% (69)	17.7% (59)	22.0% (73)	13.8% (29)	12.8% (25)	18.9% (203)	17.1% (45)	18.7% (48)	16.6% (103)	18.2% (125)	19.6% (67)	15.7% (55)
A5.	0.4% (8)	0.2% (2)	0.6% (6)	0.3% (1)	0.9% (3)	0.6% (2)	-	0.3% (1)	0.3% (1)	0.5% (1)	-	0.5% (5)	-	0.8% (2)	0.5% (3)	0.3% (2)	0.9% (3)	-
Total	100.0% (2000)	100.0% (1000)	100.0% (1000)	100.0% (332)	100.0% (334)	100.0% (334)	100.0% (334)	100.0% (334)	100.0% (332)	100.0% (210)	100.0% (195)	100.0% (1075)	100.0% (263)	100.0% (257)	100.0% (622)	100.0% (685)	100.0% (342)	100.0% (351)
Single Selection
Q13.
Number of Responses	2000	1000	1000	332	334	334	334	334	332	210	195	1075	263	257	622	685	342	351
A1.	29.9% (599)	28.8% (288)	31.1% (311)	43.7% (145)	32.0% (107)	29.6% (99)	27.5% (92)	25.4% (85)	21.4% (71)	42.9% (90)	39.5% (77)	26.0% (280)	30.4% (80)	28.0% (72)	28.9% (180)	30.4% (208)	26.9% (92)	33.9% (119)
A2.	11.5% (230)	11.8% (118)	11.2% (112)	19.0% (63)	12.6% (42)	10.8% (36)	8.4% (28)	9.0% (30)	9.3% (31)	17.1% (36)	16.9% (33)	10.2% (110)	10.6% (28)	8.9% (23)	11.7% (73)	9.6% (66)	12.9% (44)	13.4% (47)
A3.	38.3% (765)	42.0% (420)	34.5% (345)	22.3% (74)	31.4% (105)	36.5% (122)	42.8% (143)	49.4% (165)	47.0% (156)	26.7% (56)	22.1% (43)	42.3% (455)	36.5% (96)	44.7% (115)	37.6% (234)	39.3% (269)	41.5% (142)	34.2% (120)
A4.	20.0% (399)	17.2% (172)	22.7% (227)	14.8% (49)	22.8% (76)	22.5% (75)	21.3% (71)	16.2% (54)	22.3% (74)	13.3% (28)	21.5% (42)	20.8% (224)	22.4% (59)	17.9% (46)	21.2% (132)	20.1% (138)	18.7% (64)	18.5% (65)
A5.	0.4% (7)	0.2% (2)	0.5% (5)	0.3% (1)	1.2% (4)	0.6% (2)	-	-	-	-	-	0.6% (6)	-	0.4% (1)	0.5% (3)	0.6% (4)	-	-
Total	100.0% (2000)	100.0% (1000)	100.0% (1000)	100.0% (332)	100.0% (334)	100.0% (334)	100.0% (334)	100.0% (334)	100.0% (332)	100.0% (210)	100.0% (195)	100.0% (1075)	100.0% (263)	100.0% (257)	100.0% (622)	100.0% (685)	100.0% (342)	100.0% (351)
*The questions (Q1–Q13) are provided in Table 2 of Shin, M., Woo, JH., Choi, H. (2022) Designing a public engagement process for long-term urban park development project.
